# Supplementary material for: A Retrospective Study of the Efficacy and Safety of Naldemedine for Treatment of Opioid-Induced Constipation in Patients with Hepatobiliary Pancreatic Cancer
Source: Medicina (Kaunas). 2023 Mar 2;59(3):492. doi: 10.3390/medicina59030492 (PMC10051263; doi:10.3390/medicina59030492)
Supplement: Supplementary file 1 [file medicina-59-00492-s001.zip]

Archive with 1 entries (1 files):
- medicina-2115941-supplementary.pdf
